# Supplementary material for: A High-Throughput and Robust Relative Potency Assay Measuring Human Cytomegalovirus Infection in Epithelial Cells for Vaccine Development
Source: Vaccines (Basel). 2025 Jun 10;13(6):626. doi: 10.3390/vaccines13060626 (PMC12197749; doi:10.3390/vaccines13060626)
Supplement: Supplementary file 1 [file vaccines-13-00626-s001.zip]

Archive with 1 entries (1 files):
- vaccines-3618897-supplementary.pdf
